# Supplementary material for: Continental-Scale Climatic Zones Drive Reorganization of Lake Sediment Microbiome: Diversity, Assembly and Interaction Networks
Source: Microorganisms. 2026 Apr 30;14(5):1013. doi: 10.3390/microorganisms14051013 (PMC13209402; doi:10.3390/microorganisms14051013)
Supplement: Supplementary file 1 [file microorganisms-14-01013-s001.zip › Supplementary Material.xls]

## Sheet: Table S1
Table S1. The basic information of 562 data points in this study.
Run	Climate	Collection_Date	Lake	lo	la	Q30_%	GC_%
SRR10317560	NSZ	2017-09-16	Taihu	120.04	31.26	84.197	57.154
SRR10317561	NSZ	2017-09-16	Taihu	120.04	31.26	84.545	57.127
SRR10317562	NSZ	2017-09-16	Taihu	120.04	31.26	84.786	57.181
SRR10317563	NSZ	2017-06-16	Taihu	120.04	31.26	84.594	57.394
SRR10317564	NSZ	2017-06-16	Taihu	120.04	31.26	84.343	57.376
SRR10317565	NSZ	2017-06-16	Taihu	120.04	31.26	84.823	57.389
SRR10317572	NSZ	2017-09-16	Taihu	120.07	31.26	82.495	56.952
SRR10317574	NSZ	2017-09-16	Taihu	120.07	31.26	82.48	57.057
SRR10317575	NSZ	2017-09-16	Taihu	120.07	31.26	82.69	56.222
SRR10317576	NSZ	2017-06-16	Taihu	120.07	31.26	82.855	56.989
SRR10317578	NSZ	2017-06-16	Taihu	120.07	31.26	82.424	56.924
SRR10317579	NSZ	2017-06-16	Taihu	120.07	31.26	82.727	56.967
SRR10317586	NSZ	2017-09-15	Taihu	120.22	30.57	82.606	57.036
SRR10317587	NSZ	2017-09-15	Taihu	120.22	30.57	82.789	57.008
SRR10317589	NSZ	2017-09-15	Taihu	120.22	30.57	82.763	56.923
SRR10317590	NSZ	2017-06-15	Taihu	120.22	30.57	82.552	57.204
SRR10317591	NSZ	2017-06-15	Taihu	120.22	30.57	82.426	57.124
SRR10317592	NSZ	2017-06-15	Taihu	120.22	30.57	82.757	57.19
SRR10898188	PCZ	2016-08-20	Songximucuo	80.2597	34.6053	93.133	55.39
SRR10898189	PCZ	2016-08-01	ZXC	80.2453	33.115	93.139	54.305
SRR10898190	PCZ	2016-08-01	YHC	80.6413	33.3428	92.95	52.605
SRR10898192	PCZ	2016-08-01	MPYC	81.6131	30.7078	92.991	53.729
SRR10898193	PCZ	2016-08-01	MPYC	81.6098	30.7061	93.021	53.001
SRR10898194	PCZ	2016-08-01	MPYC	81.6012	30.7023	92.985	53.742
SRR10898195	PCZ	2016-08-01	MQH	83.7585	29.8402	92.656	55.805
SRR10898196	PCZ	2016-08-01	DJMC	85.7587	29.663	93.804	53.828
SRR10898197	PCZ	2016-08-01	DJMC	85.7277	29.66	93.87	54.282
SRR10898198	PCZ	2016-08-01	DJMC	85.7282	29.6574	93.866	53.945
SRR13051443	CTZ	2019-07-25	Hama Rige Tainao Er; Salt Pond No. 1	108.05	39.15	88.593	54.954
SRR13051445	CTZ	2019-07-25	Bayin Naoer	108.77	39.66	87.977	55.829
SRR13051446	CTZ	2019-07-25	Bayin Naoer	108.77	39.66	89.764	56.724
SRR13051447	CTZ	2019-07-25	Xiaohu	108.89	39.67	90.109	54.271
SRR13051450	CTZ	2019-07-25	Xiaohu	108.89	39.67	89.673	55.152
SRR13051461	CTZ	2019-07-25	Xiaohu	108.89	39.67	89.2	53.862
SRR13051472	CTZ	2019-07-25	Haole Baoji Nao	108.902	39.23	88.919	54.857
SRR13051478	CTZ	2019-07-25	Hama Rige Tainao Er; Salt Pond No. 2	108.05	39.15	88.327	55.571
SRR13051479	CTZ	2019-07-25	Hama Rige Tainao Er; Salt Pond No. 2	108.05	39.15	90.115	54.658
SRR13051480	CTZ	2019-07-25	Hama Rige Tainao Er; Salt Pond No. 2	108.05	39.15	89.983	54.499
SRR13051481	CTZ	2019-07-25	Hama Rige Tainao Er; Salt Pond No. 1	108.05	39.15	89.786	54.016
SRR13051482	CTZ	2019-07-25	Hama Rige Tainao Er; Salt Pond No. 1	108.05	39.15	89.214	55.268
SRR13051483	CTZ	2019-07-25	Haole Baoji Nao	108.902	39.23	89.844	56.282
SRR13051484	CTZ	2019-07-25	Haole Baoji Nao	108.902	39.23	89.85	55.4
SRR13611600	CTZ	2020-06-10	Hulun Lake	117.57	49.1	94.097	55.214
SRR13611611	CTZ	2020-06-10	Hulun Lake	117.56	49.18	94.105	55.293
SRR19760086	STZ	2021-08-22	Baiyangdian	115.59	38.55	80.365	56.542
SRR19760087	STZ	2021-08-22	Baiyangdian	115.59	38.54	80.95	57.635
SRR19760088	STZ	2021-08-22	Baiyangdian	116.07	38.53	82.206	56.442
SRR19760089	STZ	2021-08-22	Baiyangdian	115.56	38.51	82.844	55.809
SRR19760090	STZ	2021-08-22	Baiyangdian	116.04	38.53	80.708	56.529
SRR19760091	STZ	2021-08-22	Baiyangdian	115.57	38.52	81.899	56.108
SRR19760092	STZ	2021-08-22	Baiyangdian	116	38.53	82.83	55.814
SRR19760093	STZ	2021-08-22	Baiyangdian	116.01	38.51	81.628	55.895
SRR19760094	STZ	2021-08-22	Baiyangdian	115.58	38.52	82.435	56.048
SRR19760095	STZ	2021-08-22	Baiyangdian	116.02	38.49	82.148	56.244
SRR23652275	CTZ	2022-07-16	Chaiwopu Lake	87.9096	43.4985	95.609	54.511
SRR23652276	CTZ	2022-07-16	Chaiwopu Lake	87.9096	43.4985	95.532	54.186
SRR23652277	CTZ	2022-07-16	Chaiwopu Lake	87.9096	43.4985	95.693	55.171
SRR23652278	CTZ	2022-07-16	Chaiwopu Lake	87.9096	43.4985	95.616	55.194
SRR23652279	CTZ	2022-07-16	Chaiwopu Lake	87.9096	43.4985	95.595	55.052
SRR23652280	CTZ	2022-07-16	Chaiwopu Lake	87.9096	43.4985	95.587	55.153
SRR23652281	CTZ	2022-07-16	Chaiwopu Lake	87.9096	43.4985	95.596	54.955
SRR23652282	CTZ	2022-07-16	Chaiwopu Lake	87.9096	43.4985	95.631	55.282
SRR23652283	CTZ	2022-07-16	Chaiwopu Lake	87.9096	43.4985	95.663	55.34
SRR23652284	CTZ	2022-07-16	Chaiwopu Lake	87.9096	43.4985	95.633	55.542
SRR23652286	CTZ	2022-07-16	Chaiwopu Lake	87.9096	43.4985	95.551	54.669
SRR23652287	CTZ	2022-07-15	Barkol Lake	92.7195	43.5917	95.381	54.107
SRR23652288	CTZ	2022-07-15	Barkol Lake	92.7195	43.5917	95.285	54.433
SRR23652289	CTZ	2022-07-15	Barkol Lake	92.7195	43.5917	95.32	55.028
SRR23652290	CTZ	2022-07-15	Barkol Lake	92.7195	43.5917	95.245	53.183
SRR23652291	CTZ	2022-07-15	Barkol Lake	92.7195	43.5917	95.316	55.379
SRR23652292	CTZ	2022-07-15	Barkol Lake	92.7195	43.5917	95.253	54.307
SRR23652293	CTZ	2022-07-15	Barkol Lake	92.7195	43.5917	95.345	56.029
SRR23652294	CTZ	2022-07-15	Barkol Lake	92.7195	43.5917	95.245	55.295
SRR23652295	CTZ	2022-07-15	Barkol Lake	92.7195	43.5917	95.438	55.514
SRR23652296	CTZ	2020-10-18	Barkol Lake	92.7195	43.5917	95.547	54.055
SRR23652297	CTZ	2022-07-15	Barkol Lake	92.7195	43.5917	95.421	54.294
SRR23652298	CTZ	2022-07-15	Barkol Lake	92.7195	43.5917	95.477	54.024
SRR23652299	CTZ	2022-07-15	Barkol Lake	92.7195	43.5917	95.418	53.932
SRR23652300	CTZ	2022-07-15	Barkol Lake	92.7195	43.5917	95.479	54.95
SRR23652301	CTZ	2022-07-15	Barkol Lake	92.7195	43.5917	95.395	54.532
SRR23652302	CTZ	2022-07-15	Barkol Lake	92.7195	43.5917	95.512	54.235
SRR23652303	CTZ	2022-07-15	Barkol Lake	92.7195	43.5917	95.351	54.242
SRR23652304	CTZ	2022-07-15	Barkol Lake	92.7195	43.5917	95.532	53.637
SRR23652305	CTZ	2022-07-15	Barkol Lake	92.7195	43.5917	95.445	54.325
SRR23652311	CTZ	2022-07-17	Dabancheng saline Lake	88.1445	43.3972	95.4	57.112
SRR23652312	CTZ	2022-07-17	Dabancheng saline Lake	88.1445	43.3972	95.549	54.747
SRR23652313	CTZ	2022-07-17	Dabancheng saline Lake	88.1445	43.3972	95.294	54.531
SRR23652314	CTZ	2022-07-16	Chaiwopu Lake	87.9096	43.4985	95.492	54.362
SRR23652315	CTZ	2022-07-16	Chaiwopu Lake	87.9096	43.4985	95.57	54.089
SRR23652316	CTZ	2022-07-16	Chaiwopu Lake	87.9096	43.4985	95.507	54.269
SRR23652317	CTZ	2022-07-16	Chaiwopu Lake	87.9096	43.4985	95.505	54.509
SRR23652318	CTZ	2022-07-16	Chaiwopu Lake	87.9096	43.4985	95.523	54.19
SRR23652319	CTZ	2022-07-16	Chaiwopu Lake	87.9096	43.4985	95.568	54.364
SRR23652320	CTZ	2022-07-16	Chaiwopu Lake	87.9096	43.4985	95.502	54.519
SRR23652338	STZ	2020-10-22	Qijiaojing Lake	91.4453	43.4375	95.494	58.611
SRR23652339	STZ	2020-10-22	Qijiaojing Lake	91.4453	43.4375	95.635	59.247
SRR23652341	CTZ	2020-10-21	Symphony Lake	94.1808	43.3992	95.324	57.483
SRR23652342	CTZ	2020-10-21	Symphony Lake	94.1808	43.3992	95.618	57.015
SRR23652343	CTZ	2020-10-21	Symphony Lake	94.1808	43.3992	95.24	56.443
SRR23652344	CTZ	2020-10-21	Symphony Lake	94.1808	43.3992	95.359	57.533
SRR23652345	CTZ	2020-10-21	Symphony Lake	94.1808	43.3992	95.25	57.05
SRR23652346	CTZ	2020-10-21	Symphony Lake	94.1808	43.3992	95.339	57.927
SRR23652347	CTZ	2020-10-21	Symphony Lake	94.1808	43.3992	95.373	57.148
SRR23652348	CTZ	2020-10-21	Symphony Lake	94.1808	43.3992	95.34	57.297
SRR23652349	CTZ	2020-10-20	Dabancheng saline Lake	88.1445	43.3972	95.711	58.566
SRR23652350	CTZ	2020-10-20	Dabancheng saline Lake	88.1445	43.3972	95.67	58.868
SRR23652352	CTZ	2020-10-20	Dabancheng saline Lake	88.1445	43.3972	95.647	58.228
SRR23652371	CTZ	2022-07-18	Symphony Lake	94.1808	43.3992	95.614	57.058
SRR23652372	CTZ	2022-07-18	Symphony Lake	94.1808	43.3992	95.522	60.001
SRR23652373	CTZ	2022-07-18	Symphony Lake	94.1808	43.3992	95.432	57.143
SRR23652374	CTZ	2022-07-18	Symphony Lake	94.1808	43.3992	95.394	57.803
SRR23652375	CTZ	2022-07-18	Symphony Lake	94.1808	43.3992	95.541	56.587
SRR23652376	CTZ	2022-07-18	Symphony Lake	94.1808	43.3992	95.458	57.529
SRR23652377	CTZ	2022-07-18	Symphony Lake	94.1808	43.3992	95.457	57.992
SRR23652378	CTZ	2022-07-18	Symphony Lake	94.1808	43.3992	95.444	56.776
SRR23652379	CTZ	2022-07-18	Symphony Lake	94.1808	43.3992	95.479	55.985
SRR23652381	CTZ	2022-07-18	Symphony Lake	94.1808	43.3992	95.428	55.058
SRR23652382	CTZ	2022-07-18	Symphony Lake	94.1808	43.3992	95.598	54.927
SRR23652383	CTZ	2022-07-18	Symphony Lake	94.1808	43.3992	95.585	53.909
SRR23652384	CTZ	2022-07-18	Symphony Lake	94.1808	43.3992	95.53	58.267
SRR23652385	CTZ	2022-07-18	Symphony Lake	94.1808	43.3992	95.363	57.291
SRR23652386	CTZ	2022-07-18	Symphony Lake	94.1808	43.3992	95.492	57.06
SRR23652387	CTZ	2022-07-17	Dabancheng saline Lake	88.1445	43.3972	95.456	59.332
SRR23652388	CTZ	2022-07-17	Dabancheng saline Lake	88.1445	43.3972	95.519	58.974
SRR23652389	CTZ	2022-07-17	Dabancheng saline Lake	88.1445	43.3972	95.435	59.32
SRR23652390	CTZ	2022-07-17	Dabancheng saline Lake	88.1445	43.3972	95.454	54.898
SRR26121123	NSZ	2019-07-10	Niushanhu	114.54	30.347	95.2	55.875
SRR26121124	NSZ	2019-07-10	Niushanhu	114.541	30.3377	95.159	55.902
SRR26121125	NSZ	2019-07-10	Niushanhu	114.543	30.3262	95.086	56.39
SRR26121126	NSZ	2019-07-10	Niushanhu	114.544	30.3202	95.172	56.348
SRR26121127	NSZ	2019-07-10	Niushanhu	114.545	30.3165	95.113	56.098
SRR26121128	CSZ	2017-07-31	Qionghai	102.3	27.8167	92.779	55.847
SRR26121129	NSZ	2019-07-10	Tangxunhu	114.384	30.4148	95.076	55.349
SRR26121130	NSZ	2019-07-10	Tangxunhu	114.389	30.4083	94.96	55.618
SRR26121131	NSZ	2019-07-10	Tangxunhu	114.398	30.411	95.173	55.899
SRR26121132	NSZ	2019-07-10	Tangxunhu	114.397	30.4197	95.313	55.667
SRR26121133	NSZ	2019-07-10	Tangxunhu	114.39	30.4233	95.076	55.507
SRR26121134	NSZ	2019-07-09	Zhangduhu	114.725	30.6575	95.258	56.087
SRR26121135	NSZ	2019-07-09	Zhangduhu	114.71	30.6529	95.179	55.737
SRR26121136	NSZ	2019-07-09	Zhangduhu	114.697	30.6508	95.303	55.888
SRR26121137	NSZ	2019-07-09	Zhangduhu	114.68	30.6342	95.251	55.859
SRR26121138	NSZ	2019-07-09	Zhangduhu	114.696	30.6303	95.158	55.934
SRR26121139	CTZ	2018-07-23	Bositenghu	87.2798	41.9799	89.465	55.199
SRR26121140	CTZ	2018-07-23	Bositenghu	87.2195	41.9937	89.07	54.578
SRR26121141	CTZ	2018-07-23	Bositenghu	87.1541	42.0119	89.409	56.011
SRR26121142	CTZ	2018-07-23	Bositenghu	87.0762	42.0191	89.278	55.236
SRR26121143	CTZ	2018-07-23	Bositenghu	86.9815	42.0559	89.027	55.723
SRR26121145	CTZ	2018-07-23	Bositenghu	86.8877	42.0705	89.251	55.371
SRR26121146	CTZ	2018-07-23	Bositenghu	86.8677	41.9753	89.396	55.991
SRR26121147	CTZ	2018-07-23	Bositenghu	86.7887	41.9465	88.963	56.07
SRR26121148	STZ	2018-07-22	Xiangsihu	86.4244	41.9022	89.087	55.527
SRR26121149	STZ	2018-07-22	Xiangsihu	86.4272	41.9075	89.528	55.25
SRR26121150	STZ	2018-07-22	Xiangsihu	86.4341	41.9154	89.273	55.262
SRR26121151	PCZ	2018-07-19	Shatewaladehu	75.0491	38.4721	96.673	54.757
SRR26121152	PCZ	2018-07-19	Shatewaladehu	75.0463	38.4719	96.88	54.897
SRR26121153	PCZ	2018-07-19	Kalakulehu	75.0501	38.4508	96.641	54.866
SRR26121154	PCZ	2018-07-19	Kalakulehu	75.0383	38.4365	96.778	54.575
SRR26121156	CSZ	2017-07-15	Yangzonghai	103	24.8902	93.788	55.978
SRR26121157	PCZ	2018-07-19	Kalakulehu	75.0484	38.4456	96.728	54.653
SRR26121158	CTZ	2018-07-14	Zhonghaizi	87.2783	47.0322	96.898	54.709
SRR26121159	CTZ	2018-07-14	Zhonghaizi	87.2656	47.0476	96.894	55.322
SRR26121160	CTZ	2018-07-14	Wulunguhu	87.2451	47.1945	96.664	55.393
SRR26121161	CTZ	2018-07-14	Wulunguhu	87.2141	47.2201	96.659	55.417
SRR26121162	CTZ	2018-07-14	Wulunguhu	87.1771	47.2613	96.858	55.659
SRR26121163	CTZ	2018-07-14	Wulunguhu	87.2133	47.2809	96.674	55.796
SRR26121164	CTZ	2018-07-14	Wulunguhu	87.3063	47.2847	96.684	55.69
SRR26121165	CTZ	2018-07-14	Wulunguhu	87.3638	47.2492	96.71	55.006
SRR26121166	CTZ	2018-07-13	Jilihu	87.3973	46.9329	96.772	55.849
SRR26121168	CTZ	2018-07-13	Jilihu	87.4352	46.9473	96.618	56.237
SRR26121169	CTZ	2018-07-13	Jilihu	87.4754	46.9555	96.729	55.691
SRR26121170	CTZ	2018-07-13	Jilihu	87.4027	46.9521	96.737	55.497
SRR26121171	CTZ	2018-07-13	Jilihu	87.4266	46.969	96.76	55.1
SRR26121172	CTZ	2018-07-12	Kasinahu	87.0127	48.7651	96.872	55.53
SRR26121173	CTZ	2018-07-12	Kasinahu	87.0205	48.7863	96.725	55.843
SRR26121174	CTZ	2018-07-10	Halabuergenhu	87.535	47.2914	96.726	55.535
SRR26121175	CTZ	2018-07-10	Halabuergenhu	87.5341	47.2951	96.806	55.309
SRR26121176	CTZ	2018-07-10	Halabuergenhu	87.5324	47.2921	96.519	55.595
SRR26121177	CTZ	2018-07-09	Kekesulihu	89.7532	47.0257	96.793	53.891
SRR26121179	CTZ	2018-07-09	Kekesulihu	89.7571	47.0228	96.684	54.153
SRR26121180	CTZ	2018-07-09	Haizikou reservoir	89.724	47.1733	96.767	53.208
SRR26121181	CTZ	2018-07-09	Haizikou reservoir	89.7267	47.1677	96.621	53.851
SRR26121182	CTZ	2018-07-06	Baikunhu	92.8211	43.6115	96.858	53.378
SRR26121183	CTZ	2018-07-06	Baikunhu	92.7902	43.6106	96.904	53.868
SRR26121184	CTZ	2018-07-06	Baikunhu	92.7925	43.6099	96.792	54.045
SRR26121185	STZ	2018-07-05	Aidinghu	89.2577	42.7109	96.754	53.927
SRR26121186	STZ	2018-07-05	Aidinghu	89.2558	42.7039	96.703	54.035
SRR26121187	CTZ	2018-07-05	Dabanchengyanhu	88.142	43.3882	94.269	54.283
SRR26121193	PCZ	2018-07-28	Ranwuhu	96.7769	29.486	95.48	54.115
SRR26121194	PCZ	2018-07-28	Ranwuhu	96.7772	29.4853	95.708	54.1
SRR26121195	PCZ	2018-07-28	Anmucuo	96.7467	29.4999	95.396	54.321
SRR26121196	PCZ	2018-07-28	Anmucuo	96.7463	29.5006	95.378	54.338
SRR26121197	PCZ	2018-07-28	Anmucuo	96.746	29.5015	95.519	54.308
SRR26121198	PCZ	2018-07-25	Bajiucuo	90.8049	28.846	95.214	54.153
SRR26121199	PCZ	2018-07-25	Bajiucuo	90.8055	28.845	95.449	53.98
SRR26121201	PCZ	2018-07-25	Bajiucuo	90.8069	28.846	95.218	53.971
SRR26121202	PCZ	2018-07-25	Pumoyongcuo	90.4503	28.6155	95.314	52.896
SRR26121203	CTZ	2017-07-24	Wangbahaizi	108.436	41.2302	92.482	54.591
SRR26121204	STZ	2017-08-04	Hengshuihu	115.646	37.6526	92.666	55.715
SRR26121205	STZ	2017-08-04	Hengshuihu	115.636	37.6484	92.917	55.7
SRR26121206	STZ	2017-08-04	Hengshuihu	115.626	37.6405	92.903	54.994
SRR26121207	STZ	2017-08-04	Hengshuihu	115.633	37.6333	94.774	55.222
SRR26121208	CSZ	2017-07-24	Dalixihu	100.051	26.0143	95.737	55.248
SRR26121209	STZ	2017-08-04	Hengshuihu	115.624	37.622	94.67	55.519
SRR26121210	NSZ	2017-08-08	Baimahu	119.134	33.226	95.059	55.472
SRR26121211	NSZ	2017-08-08	Baimahu	119.137	33.2408	94.643	55.4
SRR26121212	NSZ	2017-08-08	Baimahu	119.134	33.2567	94.921	55.612
SRR26121213	NSZ	2017-08-08	Baimahu	119.151	33.2856	94.92	55.693
SRR26121214	NSZ	2017-08-08	Baimahu	119.124	33.2887	94.899	55.34
SRR26121215	STZ	2017-08-01	Yuqiao reservoir	117.475	40.0411	95.007	55.685
SRR26121216	STZ	2017-08-01	Yuqiao reservoir	117.501	40.0406	94.789	54.488
SRR26121217	STZ	2017-08-01	Yuqiao reservoir	117.524	40.0423	94.841	55.322
SRR26121218	STZ	2017-08-01	Yuqiao reservoir	117.558	40.0539	94.856	55.393
SRR26121219	CSZ	2017-07-24	Cibihu	99.9463	26.1545	95.255	55.768
SRR26121220	STZ	2017-08-01	Yuqiao reservoir	117.557	40.0339	94.855	54.83
SRR26121221	STZ	2017-08-01	Yuqiao reservoir	117.587	40.0355	94.844	54.345
SRR26121222	CTZ	2017-07-21	Yuehaihu	106.203	38.5336	94.67	55.475
SRR26121223	CTZ	2017-07-21	Yuehaihu	106.207	38.5316	94.984	55.398
SRR26121224	CTZ	2017-07-21	Yuehaihu	106.207	38.5372	94.496	55.262
SRR26121225	CTZ	2017-07-21	Yuehaihu	106.205	38.5421	94.891	55.408
SRR26121226	STZ	2017-07-17	Yanchi	110.848	34.9221	94.983	54.994
SRR26121227	STZ	2017-07-17	Yanchi	110.848	34.9221	95.006	54.611
SRR26121228	STZ	2017-07-17	Yanchi	110.989	34.9688	95.039	55.88
SRR26121229	STZ	2017-08-05	Dongpinghu	116.276	35.9639	94.956	55.269
SRR26121230	CSZ	2017-07-24	Cibihu	99.9359	26.1585	92.589	55.622
SRR26121231	STZ	2017-08-05	Dongpinghu	116.241	35.9675	92.943	55.776
SRR26121232	STZ	2017-08-05	Dongpinghu	116.201	36.0187	94.828	54.857
SRR26121233	STZ	2017-08-05	Dongpinghu	116.203	35.9899	94.876	55.719
SRR26121234	STZ	2017-08-05	Dongpinghu	116.205	35.9632	94.925	55.493
SRR26121235	CTZ	2019-07-22	Hulunhu	117.654	49.27	93.148	54.339
SRR26121236	CTZ	2019-07-22	Hulunhu	117.662	49.2825	93.449	54.357
SRR26121237	CTZ	2019-07-22	Hulunhu	117.667	49.2958	93.506	55.026
SRR26121238	CTZ	2019-07-22	Hulunhu	117.676	49.3067	93.233	55.319
SRR26121239	CTZ	2019-07-16	Xihulupao	124.206	46.6867	93.371	54.898
SRR26121240	CTZ	2019-07-16	Xihulupao	124.208	46.6864	93.454	54.494
SRR26121241	CTZ	2019-07-16	Xihulupao	124.209	46.6864	93.219	54.42
SRR26121242	CTZ	2019-07-16	Yuebingpao	124.378	46.4489	93.31	55.148
SRR26121243	CTZ	2019-07-16	Yuebingpao	124.391	46.4544	93.415	54.583
SRR26121245	CTZ	2019-07-16	Yuebingpao	124.388	46.4614	93.113	54.676
SRR26121246	CTZ	2019-07-16	Yuebingpao	124.371	46.4572	93.386	54.812
SRR26121247	CTZ	2019-07-16	Yuebingpao	124.357	46.4544	93.365	54.668
SRR26121248	CTZ	2019-07-16	Longhupao	124.32	46.8006	93.258	55.173
SRR26121249	CTZ	2019-07-16	Longhupao	124.321	46.7992	93.26	55.024
SRR26121250	CTZ	2019-07-16	Longhupao	124.318	46.7983	93.508	54.921
SRR26121251	CTZ	2019-07-16	Longhupao	124.319	46.7986	93.253	54.789
SRR26121252	CTZ	2019-07-15	Xiuyixipao	124.803	46.5228	93.35	54.56
SRR26121253	CTZ	2019-07-15	Xiuyixipao	124.815	46.5181	93.01	54.891
SRR26121254	CTZ	2019-07-15	Xiuyixipao	124.801	46.5244	93.359	54.358
SRR26121257	CTZ	2019-07-15	Bilvpao	124.822	46.4586	93.351	55.111
SRR26121258	CTZ	2019-07-15	Bilvpao	124.822	46.4617	93.341	55.531
SRR26121259	CTZ	2019-07-15	Bilvpao	124.818	46.4619	93.578	55.35
SRR26121260	CTZ	2019-07-15	Bilvpao	124.815	46.4594	93.256	54.76
SRR26121261	CTZ	2019-07-15	Bilvpao	124.816	46.4572	93.203	54.629
SRR26121262	CTZ	2019-07-12	Qingkenpao	125.487	46.3881	93.362	55.024
SRR26121263	CTZ	2019-07-12	Qingkenpao	125.522	46.3756	93.219	54.83
SRR26121264	CTZ	2019-07-12	Qingkenpao	125.487	46.3881	93.203	55.219
SRR26121265	CTZ	2019-07-12	Qingkenpao	125.506	46.3822	93.186	54.85
SRR26121266	CTZ	2019-07-12	Qingkenpao	125.487	46.3881	93.395	54.952
SRR26121267	CSZ	2017-07-31	Qionghai	102.317	27.8167	93.308	55.814
SRR26121268	NSZ	2019-07-09	Zhangduhu	114.717	30.633	95.232	55.895
SRR26121269	NSZ	2019-07-08	Yezhuhu	114.08	30.8393	95.18	56.43
SRR26121270	NSZ	2019-07-08	Yezhuhu	114.082	30.8509	95.362	56.192
SRR26121271	NSZ	2019-07-08	Yezhuhu	114.089	30.86	95.223	56.176
SRR26121272	NSZ	2019-07-08	Yezhuhu	114.08	30.8639	95.126	56.267
SRR26121273	NSZ	2019-07-08	Yezhuhu	114.084	30.8836	94.715	55.736
SRR26121274	NSZ	2019-07-07	Wangmuhui	114.022	30.8614	95.118	56.126
SRR26121275	NSZ	2019-07-07	Wangmuhui	114.02	30.8696	95.369	56.383
SRR26121276	NSZ	2019-07-07	Wangmuhui	114.018	30.879	95.389	56.481
SRR26121277	NSZ	2019-07-07	Wangmuhui	114.017	30.8851	95.027	56.51
SRR26121278	CSZ	2017-07-31	Qionghai	102.333	27.8003	92.409	55.624
SRR26121279	NSZ	2019-07-07	Wangmuhui	114.014	30.8881	95.321	56.386
SRR26121280	NSZ	2019-07-07	Danjiangkou	111.509	32.5761	95.18	55.044
SRR26121281	NSZ	2019-07-07	Danjiangkou	111.505	32.5798	95.018	54.509
SRR26121282	NSZ	2019-07-07	Danjiangkou	111.5	32.5646	95.006	54.418
SRR26121283	NSZ	2019-07-07	Danjiangkou	111.498	32.5633	95.131	54.19
SRR26121284	NSZ	2019-07-07	Danjiangkou	111.495	32.5639	95.005	54.242
SRR26121285	NSZ	2019-07-05	Chengdonghu	116.425	32.3752	95.196	55.978
SRR26121286	NSZ	2019-07-05	Chengdonghu	116.423	32.3605	95.012	55.738
SRR26121287	NSZ	2019-07-05	Chengdonghu	116.412	32.3661	95.003	55.598
SRR26121288	NSZ	2019-07-05	Chengdonghu	116.4	32.368	95.103	55.752
SRR26121289	CSZ	2017-07-31	Qionghai	102.317	27.8002	92.344	55.786
SRR26121290	NSZ	2019-07-05	Chengdonghu	116.4	32.3474	95.247	56.001
SRR26121291	NSZ	2019-07-04	Jiaoganghu	116.625	32.6093	94.874	55.01
SRR26121292	NSZ	2019-07-04	Jiaoganghu	116.621	32.5971	95.083	54.709
SRR26121293	NSZ	2019-07-04	Jiaoganghu	116.602	32.6078	94.806	55.229
SRR26121294	NSZ	2019-07-04	Jiaoganghu	116.596	32.6062	95.127	55.148
SRR26121295	NSZ	2019-07-04	Jiaoganghu	116.586	32.5921	95.009	55.045
SRR26121296	NSZ	2019-07-04	Wabuhu	116.905	32.4958	95.052	55.511
SRR26121297	NSZ	2019-07-04	Wabuhu	116.906	32.5091	95.117	55.667
SRR26121298	NSZ	2019-07-04	Wabuhu	116.896	32.5073	95.086	55.763
SRR26121299	NSZ	2019-06-27	Chenghu	120.833	31.2167	95.143	56.057
SRR26121300	NSZ	2019-06-27	Chenghu	120.8	31.2	95.232	55.845
SRR26121301	NSZ	2019-06-27	Chenghu	120.8	31.1833	95.169	55.917
SRR26121302	CSZ	2017-07-29	Chenghai	100.65	26.4833	95.553	56.266
SRR26121303	NSZ	2019-06-27	Dingshanhu	120.967	31.1667	95.049	55.739
SRR26121304	NSZ	2019-06-27	Dingshanhu	121	31.1333	95.189	55.857
SRR26121305	NSZ	2019-06-27	Dingshanhu	120.967	31.1333	95.371	56.307
SRR26121306	NSZ	2019-06-27	Dingshanhu	120.95	31.1333	95.034	55.899
SRR26121307	NSZ	2019-06-27	Dingshanhu	120.95	31.15	95.214	55.794
SRR26121308	NSZ	2019-06-27	Kunchenghu	120.733	31.6	94.835	55.802
SRR26121309	NSZ	2019-06-27	Kunchenghu	120.733	31.5833	95.17	55.542
SRR26121310	NSZ	2019-06-27	Kunchenghu	120.733	31.55	95.098	55.724
SRR26121311	NSZ	2019-06-27	Kunchenghu	120.717	31.5667	95.183	55.897
SRR26121312	NSZ	2019-06-27	Kunchenghu	120.733	31.5833	95.212	55.739
SRR26121313	CSZ	2017-07-29	Chenghai	100.65	26.5	94.828	56.508
SRR26121314	NSZ	2019-06-27	Yangchenghu	120.8	31.4667	95.138	55.593
SRR26121315	NSZ	2019-06-27	Yangchenghu	120.817	31.45	94.995	54.697
SRR26121316	NSZ	2019-06-27	Yangchenghu	120.817	31.4333	95.1	54.799
SRR26121317	NSZ	2019-06-27	Yangchenghu	120.8	31.3833	94.914	54.444
SRR26121318	NSZ	2019-06-27	Yangchenghu	120.733	31.4167	95.086	54.728
SRR26121319	NSZ	2019-06-26	Shijiuhu	118.95	31.52	95.025	56.153
SRR26121320	NSZ	2019-06-26	Shijiuhu	118.933	31.5	95.14	55.988
SRR26121321	NSZ	2019-06-26	Shijiuhu	118.9	31.5	95.412	56.158
SRR26121322	NSZ	2019-06-26	Shijiuhu	118.9	31.4667	95.128	55.715
SRR26121323	NSZ	2019-06-26	Shijiuhu	118.883	31.4333	95.22	55.698
SRR26121324	CSZ	2017-07-29	Chenghai	100.65	26.5333	95.213	55.952
SRR26121325	NSZ	2019-06-26	Guchenghu	118.917	31.2833	95.213	56.085
SRR26121326	NSZ	2019-06-26	Guchenghu	118.9	31.2667	95.287	55.921
SRR26121327	NSZ	2019-06-26	Guchenghu	118.9	31.25	95.236	55.679
SRR26121328	NSZ	2019-06-26	Guchenghu	118.917	31.2667	95.113	55.733
SRR26121329	NSZ	2019-06-26	Guchenghu	118.933	31.2833	95.252	55.99
SRR26121330	NSZ	2019-06-26	Nanyihu	118.983	31.0833	95.167	56.491
SRR26121331	PCZ	2018-07-14	Darebucuo	83.2041	32.4438	93.45	56.767
SRR26121332	PCZ	2018-07-14	Wumacuo	83.1948	32.4384	93.146	53.531
SRR26121333	PCZ	2018-07-14	Wumacuo	83.1955	32.4369	94.545	54.053
SRR26121334	PCZ	2018-07-14	Wumacuo	83.1943	32.4371	93.721	54.992
SRR26121335	PCZ	2018-07-14	Wumacuo	83.193	32.4375	93.741	55.107
SRR26121336	PCZ	2018-07-14	Wumacuo	83.192	32.4376	93.808	54.996
SRR26121337	PCZ	2018-07-13	Xiagacuo	83.8149	32.305	95.919	54.62
SRR26121338	PCZ	2018-07-13	Xiagacuo	83.8152	32.3055	95.683	54.328
SRR26121339	PCZ	2018-07-13	Xiagacuo	83.8002	32.3048	96.034	54.033
SRR26121340	CSZ	2017-07-13	Qiluhu	102.796	24.1653	94.919	56.252
SRR26121341	PCZ	2018-07-13	Xiagacuo	83.8012	32.3045	95.792	54.575
SRR26121342	PCZ	2018-07-13	Xiagacuo	83.8004	32.305	95.93	54.262
SRR26121343	PCZ	2018-07-13	Pudangcuo	83.7235	32.3418	96.207	54.285
SRR26121344	PCZ	2018-07-13	Pudangcuo	83.7229	32.3415	95.976	54.186
SRR26121345	PCZ	2018-07-13	Pudangcuo	83.7242	32.3408	95.767	54.411
SRR26121346	PCZ	2018-07-13	Pudangcuo	83.7248	32.3404	95.999	53.506
SRR26121347	PCZ	2018-07-10	Xiadicuo	79.3429	33.3847	95.895	54.538
SRR26121348	PCZ	2018-07-10	Xiadicuo	79.343	33.3857	95.905	54.593
SRR26121349	PCZ	2018-07-10	Xiadicuo	79.3431	33.3866	96.047	54.654
SRR26121350	PCZ	2018-07-08	Zuoyongcuo	80.1969	33.1001	94.942	53.389
SRR26121351	CSZ	2017-07-13	Qiluhu	102.778	24.167	95.421	55.739
SRR26121352	PCZ	2018-07-08	Zuoyongcuo	80.1964	33.0999	94.534	54.215
SRR26121353	PCZ	2018-07-08	Zuoyongcuo	80.196	33.1001	94.747	53.643
SRR26121354	PCZ	2018-07-08	Kunzhongcuo	80.3914	33.0842	94.59	54.13
SRR26121355	PCZ	2018-07-08	Kunzhongcuo	80.3912	33.0854	94.931	54.18
SRR26121356	PCZ	2018-07-08	Kunzhongcuo	80.3907	33.0856	94.919	53.888
SRR26121357	PCZ	2018-07-07	Changmucuo	80.2938	33.4954	93.519	55.792
SRR26121358	PCZ	2018-07-07	Changmucuo	80.2937	33.4951	93.781	54.279
SRR26121359	PCZ	2018-07-07	Anglacuo	79.9479	33.5645	93.299	54.129
SRR26121360	PCZ	2018-07-06	Bangongcuo	79.7967	33.4433	94.09	54.236
SRR26121361	PCZ	2018-07-06	Bangongcuo	79.7963	33.4445	93.755	54.221
SRR26121362	CSZ	2017-07-13	Qiluhu	102.768	24.1545	95.635	55.917
SRR26121366	CSZ	2017-07-24	Dalixihu	100.046	26.0141	94.44	55.256
SRR26121377	CSZ	2017-07-24	Dalixihu	100.051	26.0162	95.434	54.274
SRR26121378	CSZ	2017-07-15	Yangzonghai	103.006	24.9255	94.901	56.576
SRR26121383	STZ	2017-08-09	Hongzehu	118.807	33.2678	92.619	56.162
SRR26121384	STZ	2017-08-09	Hongzehu	118.712	33.242	93.223	55.763
SRR26121385	STZ	2017-08-09	Hongzehu	118.732	33.1774	92.463	56.281
SRR26121386	STZ	2017-08-09	Hongzehu	118.556	33.2704	91.449	55.566
SRR26121387	STZ	2017-08-09	Hongzehu	118.642	33.2911	92.834	56.243
SRR26121388	STZ	2017-08-09	Hongzehu	118.727	33.312	92.042	56.206
SRR26121389	CSZ	2017-07-24	Dalixihu	100.052	26.0157	95.467	54.908
SRR26121390	STZ	2017-08-09	Hongzehu	118.805	33.3187	92.703	56.435
SRR26121391	STZ	2017-08-09	Hongzehu	118.758	33.3905	93.008	56.174
SRR26121392	STZ	2017-08-09	Hongzehu	118.676	33.375	92.353	56.233
SRR26121393	STZ	2017-08-09	Hongzehu	118.612	33.4148	92.531	55.826
SRR26121394	CTZ	2017-07-24	Wangbahaizi	108.434	41.2282	92.938	55.454
SRR26121395	STZ	2017-08-06	Nansihu	117.28	34.655	94.754	55.69
SRR26121396	STZ	2017-08-06	Nansihu	117.311	34.6095	94.796	55.512
SRR26121397	STZ	2017-08-06	Nansihu	117.266	34.5861	94.69	55.698
SRR26121398	STZ	2017-08-06	Nansihu	117.257	34.6074	94.789	55.15
SRR26121399	STZ	2017-08-06	Nansihu	117.206	34.645	95.088	55.791
SRR26121400	CTZ	2017-07-29	Daihai	112.667	40.6019	94.944	54.052
SRR26121401	CSZ	2017-07-24	Cibihu	99.9385	26.1673	95.529	55.234
SRR26121402	CTZ	2017-07-29	Daihai	112.669	40.5969	94.821	54.51
SRR26121403	CTZ	2017-07-29	Daihai	112.674	40.6014	93.236	54.703
SRR26121404	CTZ	2017-07-30	Qitaihai	113.525	41.5221	94.902	54.168
SRR26121405	CTZ	2017-07-30	Qitaihai	113.532	41.5218	94.607	54.634
SRR26121406	CTZ	2017-07-30	Qitaihai	113.536	41.5243	93.743	54.959
SRR26121407	CTZ	2017-07-21	Xinghaihu	106.405	38.9957	95.04	55.129
SRR26121408	CTZ	2017-07-21	Xinghaihu	106.41	38.9946	93.268	55.734
SRR26121409	CTZ	2017-07-21	Xinghaihu	106.414	38.9913	94.807	54.426
SRR26121410	CTZ	2017-07-21	Xinghaihu	106.421	38.9891	94.848	55.199
SRR26121411	CTZ	2017-07-25	Wuliangsuhai	108.953	40.9566	95.001	54.63
SRR26121412	CSZ	2017-07-24	Cibihu	99.9334	26.1641	93.757	55.644
SRR26121413	CTZ	2017-07-25	Wuliangsuhai	108.942	40.9615	95.169	55.373
SRR26121414	CTZ	2017-07-25	Wuliangsuhai	108.94	40.9574	94.805	54.506
SRR26121415	CTZ	2017-07-25	Wuliangsuhai	108.849	40.8674	94.803	55.037
SRR26121416	CTZ	2017-07-25	Wuliangsuhai	108.844	40.8747	95.032	54.796
SRR26121417	CTZ	2017-07-25	Wuliangsuhai	108.834	40.8895	94.622	54.613
SRR26121418	CSZ	2017-07-12	Xingyunhu	102.782	24.3656	88.896	55.362
SRR26121419	CSZ	2017-07-12	Xingyunhu	102.802	24.3597	93.278	54.921
SRR26121420	CSZ	2017-07-12	Xingyunhu	102.793	24.3276	92.796	55.954
SRR26121421	CSZ	2017-07-12	Xingyunhu	102.791	24.3016	92.926	55.507
SRR26121422	CSZ	2017-07-12	Xingyunhu	102.769	24.3273	93.231	55.145
SRR26121423	CSZ	2017-07-24	Cibihu	99.9388	26.1732	94.542	55.953
SRR26121424	CSZ	2017-07-12	Xingyunhu	102.775	24.3545	91.425	56.201
SRR26121425	CSZ	2017-08-15	Mahu	103.783	28.4	92.508	55.187
SRR26121426	CSZ	2017-08-15	Mahu	103.783	28.4	93.442	55.228
SRR26121427	CSZ	2017-08-15	Mahu	103.783	28.4167	92.717	55.276
SRR26121428	CSZ	2017-07-30	Luguhu	100.8	27.6667	93.734	56.303
SRR26121429	CSZ	2017-07-30	Luguhu	100.683	27.6667	92.362	55.988
SRR26121430	CSZ	2017-07-30	Luguhu	100.783	27.6833	91.442	56.19
SRR26121431	CSZ	2017-07-26	Lashihai	100.117	26.8667	92.893	55.349
SRR26121432	CSZ	2017-07-26	Lashihai	100.117	26.8667	92.478	55.602
SRR26121433	CSZ	2017-07-26	Lashihai	100.117	26.8667	91.498	55.712
SRR26121434	CSZ	2017-07-24	Cibihu	99.9398	26.1787	94.606	54.167
SRR26121435	CSZ	2017-07-26	Lashihai	100.133	26.8667	93.197	55.196
SRR26121436	CSZ	2017-07-26	Lashihai	100.133	26.8667	93.592	55.224
SRR26121437	CSZ	2017-07-26	Lashihai	100.133	26.8833	91.995	56.069
SRR26121438	CSZ	2017-07-23	Erhai	100.183	25.85	92.634	55.545
SRR26121439	CSZ	2017-07-23	Erhai	100.183	25.85	93.552	55.403
SRR26121440	CSZ	2017-07-23	Erhai	100.2	25.8167	93.453	55.789
SRR26121441	CSZ	2017-07-23	Erhai	100.183	25.8	93.116	56.044
SRR26121442	CSZ	2017-07-23	Erhai	100.233	25.6333	91.784	55.547
SRR26121443	CSZ	2017-07-23	Erhai	100.217	25.6833	91.603	55.793
SRR26121444	CSZ	2017-07-23	Erhai	100.183	25.75	93.487	55.517
SRR26121446	CSZ	2017-07-23	Erhai	100.167	25.8	93.348	55.582
SRR26121447	CSZ	2017-07-23	Erhai	100.167	25.85	91.776	56.24
SRR26121448	CSZ	2017-07-23	Erhai	100.15	25.9	93.077	55.437
SRR26121457	CSZ	2017-07-15	Yangzonghai	103.007	24.9389	92.039	55.731
SRR26121458	CSZ	2017-07-15	Yangzonghai	103.018	24.9554	92.614	54.706
SRR26121459	NSZ	2019-07-04	Wabuhu	116.888	32.5213	95.123	55.642
SRR26121460	NSZ	2019-07-03	Nvshanhu	118.01	32.9106	94.992	54.524
SRR26121461	NSZ	2019-07-03	Nvshanhu	118.009	32.9104	94.969	52.988
SRR26121462	NSZ	2019-07-03	Nvshanhu	118.008	32.9097	94.831	54.131
SRR26121463	NSZ	2019-07-03	Nvshanhu	118.079	32.9721	95.051	52.562
SRR26121464	NSZ	2019-07-03	Nvshanhu	118.07	32.9719	95.321	54.912
SRR26121465	NSZ	2019-06-28	Changdanghu	119.517	31.6167	95.113	55.888
SRR26121466	NSZ	2019-06-28	Changdanghu	119.533	31.6167	95.237	55.864
SRR26121467	NSZ	2019-06-28	Changdanghu	119.517	31.6167	95.206	55.716
SRR26121468	NSZ	2019-06-28	Changdanghu	119.55	31.6333	95.28	55.83
SRR26121469	CSZ	2017-07-31	Qionghai	102.283	27.8167	92.238	56.227
SRR26121470	NSZ	2019-06-28	Changdanghu	119.533	31.6333	95.156	55.559
SRR26121471	NSZ	2019-06-28	Gehu	119.767	31.5333	95.198	55.858
SRR26121472	NSZ	2019-06-28	Gehu	119.8	31.5833	95.208	55.73
SRR26121473	NSZ	2019-06-28	Gehu	119.817	31.6167	95.116	55.588
SRR26121474	NSZ	2019-06-28	Gehu	119.833	31.65	95.288	55.8
SRR26121475	NSZ	2019-06-28	Gehu	119.85	31.6333	95.199	55.688
SRR26121476	NSZ	2019-06-28	Gaoyouhu	119.183	32.7667	95.082	55.826
SRR26121477	NSZ	2019-06-28	Gaoyouhu	119.233	32.7833	94.703	55.705
SRR26121478	NSZ	2019-06-28	Gaoyouhu	119.283	32.8167	95.087	55.97
SRR26121479	NSZ	2019-06-28	Gaoyouhu	119.333	32.0833	95.295	56.047
SRR26121480	CSZ	2017-07-31	Qionghai	102.267	27.8333	93.588	55.792
SRR26121481	NSZ	2019-06-28	Gaoyouhu	119.383	32.8	95.273	55.447
SRR26121482	NSZ	2019-06-28	Shaobohu	119.433	32.5833	94.97	55.56
SRR26121483	NSZ	2019-06-28	Shaobohu	119.45	32.6	95.291	55.882
SRR26121484	NSZ	2019-06-28	Shaobohu	119.433	32.6	95.239	55.954
SRR26121485	NSZ	2019-06-28	Shaobohu	119.417	32.6	94.996	55.511
SRR26121486	NSZ	2019-06-27	Chenghu	120.817	31.2	95.127	55.545
SRR26121487	NSZ	2019-06-27	Chenghu	120.85	31.2167	95.142	55.273
SRR26121488	NSZ	2019-06-26	Nanyihu	118.983	31.1167	95.339	55.986
SRR26121489	NSZ	2019-06-26	Nanyihu	118.967	31.1333	95.203	56.342
SRR26121490	NSZ	2019-06-26	Nanyihu	118.967	31.1	95.215	56.818
SRR26121491	NSZ	2019-06-26	Nanyihu	118.95	31.0833	94.826	56.363
SRR26121492	CSZ	2017-07-29	Chenghai	100.65	26.55	94.766	56.167
SRR26121493	NSZ	2019-06-26	Nanyihu	118.967	31.0667	95.173	56.244
SRR26121494	NSZ	2019-06-29	Chaohu	117.319	31.6723	95.297	55.593
SRR26121495	NSZ	2019-06-29	Chaohu	117.371	31.6516	95.298	55.688
SRR26121496	NSZ	2019-06-29	Chaohu	117.408	31.5987	95.01	55.894
SRR26121497	NSZ	2019-06-29	Chaohu	117.448	31.5587	95.318	55.89
SRR26121498	NSZ	2019-06-29	Chaohu	117.511	31.5194	95.221	55.98
SRR26121499	NSZ	2019-06-29	Chaohu	117.615	31.5175	95.104	56.317
SRR26121500	NSZ	2019-06-29	Chaohu	117.665	31.5731	95.154	55.75
SRR26121501	NSZ	2019-06-29	Chaohu	117.725	31.5896	95.213	55.987
SRR26121502	NSZ	2019-06-29	Chaohu	117.766	31.5946	95.128	56.03
SRR26121503	CSZ	2017-07-29	Chenghai	100.65	26.5833	94.831	55.978
SRR26121504	NSZ	2019-06-29	Chaohu	117.836	31.5938	95.197	55.752
SRR26121505	CTZ	2018-07-30	Bositenghu	88.1299	43.8859	89.085	54.649
SRR26121506	CTZ	2018-07-30	Bositenghu	88.1336	43.8789	88.888	55.021
SRR26121507	CTZ	2018-07-30	Bositenghu	88.134	43.8765	89.324	55.22
SRR26121508	CTZ	2018-07-26	Bositenghu	81.368	44.6109	89.86	54.558
SRR26121509	CTZ	2018-07-25	Bositenghu	83.042	44.7291	88.899	55.673
SRR26121510	CTZ	2018-07-23	Bositenghu	87.2838	41.9406	89.529	55.503
SRR26121511	CTZ	2018-07-23	Bositenghu	86.9882	42.0092	89.166	55.944
SRR26121512	CTZ	2018-07-23	Bositenghu	86.8045	41.8828	89.166	55.599
SRR26121513	CTZ	2018-07-23	Bositenghu	86.8664	41.9117	89.204	56.346
SRR26121514	CSZ	2017-07-29	Chenghai	100.65	26.6	95.803	56.005
SRR26121515	CTZ	2018-07-23	Bositenghu	86.9198	42.0182	89.232	56.422
SRR26121516	CTZ	2018-07-23	Bositenghu	86.9964	41.9574	89.189	56.141
SRR26121517	CTZ	2018-07-23	Bositenghu	87.074	41.9673	89.376	55.644
SRR26121518	CTZ	2018-07-23	Bositenghu	87.1385	41.9644	89.22	55.625
SRR26121519	CTZ	2018-07-23	Bositenghu	87.2068	41.9558	89.25	54.941
SRR26121520	PCZ	2018-07-25	Pumoyongcuo	90.4481	28.6143	95.451	53.196
SRR26121521	PCZ	2018-07-25	Pumoyongcuo	90.449	28.617	95.515	53.15
SRR26121522	PCZ	2018-07-24	Chencuo	90.5078	28.9793	95.152	53.268
SRR26121523	PCZ	2018-07-24	Chencuo	90.508	28.9788	95.075	53.486
SRR26121524	PCZ	2018-07-23	Namucuo	91.006	30.9147	96.051	50.248
SRR26121525	PCZ	2018-07-22	Banyicuo	89.904	31.4681	95.744	53.918
SRR26121526	PCZ	2018-07-22	Banyicuo	89.9044	31.4679	95.929	53.688
SRR26121527	PCZ	2018-07-22	Banyicuo	90.4766	31.7993	95.964	53.542
SRR26121529	PCZ	2018-07-19	Gemangcuo	87.3503	31.5629	95.967	53.145
SRR26121530	PCZ	2018-07-19	Gemangcuo	87.35	31.5642	96.06	53.611
SRR26121531	PCZ	2018-07-19	Gemangcuo	87.3506	31.5651	96.128	53.406
SRR26121532	PCZ	2018-07-17	Qigecuo	85.5008	31.2165	95.925	54.001
SRR26121533	PCZ	2018-07-17	Qigecuo	85.5011	31.2001	95.603	53.983
SRR26121534	PCZ	2018-07-17	Qigecuo	85.502	31.2001	96.046	54.243
SRR26121535	PCZ	2018-07-17	Qigecuo	85.5026	31.2004	95.949	54.313
SRR26121536	PCZ	2018-07-16	Zhrinanmucuo	85.4357	31.0734	95.964	53.255
SRR26121537	PCZ	2018-07-16	Zhrinanmucuo	85.4364	31.0728	93.121	53.729
SRR26121538	PCZ	2018-07-16	Zhrinanmucuo	85.4375	31.072	93.085	53.464
SRR26121539	CSZ	2017-07-13	Qiluhu	102.78	24.1786	93.542	56.64
SRR26121540	PCZ	2018-07-16	Zhrinanmucuo	85.4379	31.0708	91.504	54.927
SRR26121541	PCZ	2018-07-16	Zhrinanmucuo	85.4382	31.0696	95.972	53.524
SRR26121543	PCZ	2018-07-15	Dongcuo	84.7056	32.1566	96.054	54.296
SRR26121544	PCZ	2018-07-15	Dongcuo	84.7063	32.1553	96.202	54.028
SRR26121546	PCZ	2018-07-15	Dongcuo	84.7051	32.154	93.923	53.545
SRR26121547	PCZ	2018-07-14	Darebucuo	83.203	32.4438	95.625	57.11
SRR26121549	PCZ	2018-07-14	Darebucuo	83.2049	32.4442	95.503	58.331
SRR26121550	CSZ	2017-07-13	Qiluhu	102.803	24.1862	94.139	56.184
SRR26121552	CSZ	2017-07-15	Yangzonghai	103.001	24.9074	93.676	56.422
SRR26121553	PCZ	2018-07-06	Bangongcuo	79.796	33.4467	93.601	54.175
SRR26121555	PCZ	2018-07-03	Peikucuo	85.516	28.9925	92.31	54.669
SRR26121556	PCZ	2018-07-03	Peikucuo	85.5143	28.9918	94.323	54.447
SRR26121559	PCZ	2018-07-02	Angrenjincuo	87.222	29.2951	94.776	54.517
SRR26121562	PCZ	2018-07-02	Angrenjincuo	87.2312	29.2919	94.139	55.566
SRR27550454	PCZ	2021-07-06	oxbow lake	102.4	32.73	93.67	54.692
SRR27550455	PCZ	2021-07-06	oxbow lake	102.4	32.5	93.803	55.975
SRR27550456	PCZ	2021-07-06	oxbow lake	102.4	32.5	93.562	55.968
SRR27550457	PCZ	2021-07-06	oxbow lake	102.4	32.5	93.819	56.081
SRR27550458	PCZ	2021-07-06	oxbow lake	102.37	32.49	93.658	55.107
SRR27550459	PCZ	2021-07-06	oxbow lake	102.37	32.49	93.839	55.088
SRR27550460	PCZ	2021-07-06	oxbow lake	102.37	32.49	93.616	54.994
SRR27550461	PCZ	2021-07-06	oxbow lake	102.39	32.47	93.905	55.655
SRR27550462	PCZ	2021-07-06	oxbow lake	102.59	32.85	93.126	55.522
SRR27550463	PCZ	2021-07-06	oxbow lake	102.59	32.85	93.618	55.885
SRR27550464	PCZ	2021-07-06	oxbow lake	102.59	32.85	93.237	56.053
SRR27550465	PCZ	2021-07-06	oxbow lake	102.62	32.16	93.739	55.255
SRR27550466	PCZ	2021-07-06	oxbow lake	102.62	32.16	93.694	54.673
SRR27550467	PCZ	2021-07-06	oxbow lake	102.62	32.16	93.851	54.499
SRR27550468	PCZ	2021-07-06	oxbow lake	102.4	32.73	93.525	55.469
SRR27550469	PCZ	2021-07-06	oxbow lake	102.4	32.73	93.681	54.981
SRR27550470	PCZ	2021-07-06	oxbow lake	102.39	32.47	93.533	55.584
SRR27550471	PCZ	2021-07-06	oxbow lake	102.39	32.47	93.729	55.59
SRR29304669	CSZ	2022-08-31	Dianchi	102.647	24.9646	92.126	55.507
SRR29304670	CSZ	2022-08-31	Dianchi	102.646	24.9645	91.879	56.241
SRR29304671	CSZ	2022-08-31	Dianchi	102.646	24.9638	91.897	55.062
SRR29304672	CSZ	2022-08-31	Dianchi	102.644	24.9675	92.121	55.682
SRR29304673	CSZ	2022-08-31	Dianchi	102.643	24.9673	92.149	55.525
SRR29304674	CSZ	2022-08-31	Dianchi	102.642	24.9672	92.141	55.715
SRR29341363	PCZ	2020-07-12	Kuoqionggangri Glacier	90.2021	29.8656	93.37	52.844
SRR29341364	PCZ	2020-07-12	Kuoqionggangri Glacier	90.2024	29.8654	93.408	52.907
SRR29341365	PCZ	2020-07-12	Kuoqionggangri Glacier	90.203	29.8656	93.154	54.153
SRR29341366	PCZ	2020-07-12	Kuoqionggangri Glacier	90.2026	29.866	93.63	54.863
SRR29341367	PCZ	2020-07-12	Kuoqionggangri Glacier	90.2019	29.8661	93.486	54.163
SRR29341368	PCZ	2020-07-12	Kuoqionggangri Glacier	90.2015	29.8663	93.698	53.767
SRR29341375	PCZ	2020-07-12	Kuoqionggangri Glacier	90.2016	29.8658	93.668	53.492
SRR29341376	PCZ	2020-07-12	Kuoqionggangri Glacier	90.2019	29.8658	93.65	53.578
SRR6678940	CTZ	2016-06-20	hamatai lake	108.13	39.11	88.594	55.697
SRR6678941	CTZ	2016-06-20	hamatai lake	108.12	39.11	89.124	56.485
SRR6678942	CTZ	2016-06-20	hamatai lake	108.11	39.11	89.784	54.659
SRR6678943	CTZ	2016-06-20	hamatai lake	108.14	39.11	89.112	55.472
SRR6678944	CTZ	2016-06-20	hamatai lake	108.06	39.11	90.705	51.422
SRR6678945	CTZ	2016-06-20	hamatai lake	108.05	39.11	89.636	53.689
SRR6678946	CTZ	2016-06-20	hamatai lake	108.04	39.11	89.311	54.035
SRR6678947	CTZ	2016-06-20	hamatai lake	108.03	39.11	90.801	53.48
SRR6678948	CTZ	2016-06-20	hamatai lake	108.1	39.11	90.453	54.657
SRR6678949	CTZ	2016-06-20	hamatai lake	108.09	39.11	90.077	54.322
SRR6678950	CTZ	2016-06-20	hamatai lake	108.08	39.11	90.733	52.075
SRR6678951	CTZ	2016-06-20	hamatai lake	108.07	39.11	90.745	51.805
SRR8728281	STZ	2018-08-02	Baiyangdian	115.97	38.91	86.013	55.195

## Sheet: Table S2
Table S2. VIF of environmental and anthropogenic variables used in the statistical models.
Variable	VIF
Elevation	2.1938
MAT	4.06651
MAP	2.61539
NDVI	1.27281
PopulationDensity	1.91553
IndustrialGDP	1.23037
AgriculturalGDP	1.92051
ServiceGDP	1.76627

## Sheet: Table S3
Table S2. Taxonomic classification and topological roles of potential keystone taxa identified by Zi-Pi analysis in sediment microbial co-occurrence networks.
Zone	Phylum	Class	Order	Family	Genus	Zi	Pi	type	abundance
PCZ	p__Acidobacteriota	c__Acidobacteriae	o__Solibacterales	f__Solibacteraceae	g__Candidatus_Solibacter	-0.720575	0.727273	Connectors	0.324828
PCZ	p__Acidobacteriota	c__Blastocatellia	o__Blastocatellales	f__Blastocatellaceae	g__Blastocatella	-0.880717	0.666667	Connectors	0.0545298
PCZ	p__Acidobacteriota	c__Blastocatellia	o__Blastocatellales	f__Blastocatellaceae	g__JGI_0001001-H03	-1.25686	0.625	Connectors	0.126835
PCZ	p__Acidobacteriota	c__Holophagae	o__Subgroup_7	f__Subgroup_7	g__Subgroup_7	1.15642	0.640496	Connectors	1.06577
PCZ	p__Actinobacteriota	c__Acidimicrobiia	o__Microtrichales	f__Ilumatobacteraceae	g__Ilumatobacter	0.464213	0.631111	Connectors	1.56588
PCZ	p__Actinobacteriota	c__Thermoleophilia	o__Solirubrobacterales	f__67-14	g__67-14	4.40664	0.5056	Module hubs	0.703154
PCZ	p__Firmicutes	c__Bacilli	o__Erysipelotrichales	f__Erysipelotrichaceae	g__Erysipelothrix	3.04812	0.5	Module hubs	0.508142
PCZ	p__Myxococcota	c__Polyangia	o__Polyangiales	f__Polyangiaceae	g__Pajaroellobacter	0.513114	0.671875	Connectors	0.0679472
PCZ	p__Myxococcota	c__Polyangia	o__UASB-TL25	f__UASB-TL25	g__UASB-TL25	-0.7735	0.625	Connectors	0.0605505
PCZ	p__Patescibacteria	c__Parcubacteria	o__Parcubacteria	f__Parcubacteria	g__Parcubacteria	-0.7735	0.625	Connectors	0.0940367
PCZ	p__Planctomycetota	c__Phycisphaerae	o__MSBL9	f__KCLunmb-38-53	g__KCLunmb-38-53	1.79973	0.655612	Connectors	0.108601
PCZ	p__Planctomycetota	c__Planctomycetes	o__Pirellulales	f__Pirellulaceae	g__Rhodopirellula	-0.771569	0.625	Connectors	0.111353
PCZ	p__Proteobacteria	c__Gammaproteobacteria	o__Burkholderiales	f__A21b	g__A21b	3.40799	0.550568	Module hubs	0.12953
PCZ	p__Proteobacteria	c__Gammaproteobacteria	o__Burkholderiales	f__TRA3-20	g__TRA3-20	-0.0239491	0.72	Connectors	0.32586
PCZ	p__Proteobacteria	c__Gammaproteobacteria	o__Chromatiales	f__Chromatiaceae	g__Thiocapsa	2.82343	0.612654	Module hubs	0.141112
PCZ	p__Proteobacteria	c__Gammaproteobacteria	o__PLTA13	f__PLTA13	g__PLTA13	-1.25928	0.64	Connectors	0.311927
PCZ	p__Verrucomicrobiota	c__Verrucomicrobiae	o__Chthoniobacterales	f__Chthoniobacteraceae	g__Chthoniobacter	-0.245478	0.75	Connectors	0.174369
CTZ	p__Bacteroidota	c__SJA-28	o__SJA-28	f__SJA-28	g__SJA-28	3.72615	0.528211	Module hubs	0.17155
CTZ	p__Spirochaetota	c__Spirochaetia	o__Spirochaetales	f__Spirochaetaceae	g__Spirochaeta_2	0.0455732	0.662722	Connectors	0.386473
STZ	p__Bdellovibrionota	c__Bdellovibrionia	o__Bdellovibrionales	f__Bdellovibrionaceae	g__Bdellovibrio	-0.47697	0.625	Connectors	0.0530048
STZ	p__Bdellovibrionota	c__Oligoflexia	o__0319-6G20	f__0319-6G20	g__0319-6G20	1.1209	0.64	Connectors	0.110937
STZ	p__Gemmatimonadota	c__BD2-11_terrestrial_group	o__BD2-11_terrestrial_group	f__BD2-11_terrestrial_group	g__BD2-11_terrestrial_group	-1.25305	0.666667	Connectors	0.148583
STZ	p__Proteobacteria	c__Gammaproteobacteria	o__Nitrosococcales	f__Nitrosococcaceae	g__CI75cm.2.12	2.65773	0.106481	Module hubs	0.159856
STZ	p__Proteobacteria	c__Gammaproteobacteria	o__Xanthomonadales	f__Xanthomonadaceae	g__Arenimonas	1	0.625	Connectors	0.379327
STZ	p__Spirochaetota	c__Leptospirae	o__Leptospirales	f__Leptospiraceae	g__RBG-16-49-21	2.82513	0.309917	Module hubs	0.367788
NSZ	p__Actinobacteriota	c__Thermoleophilia	o__Solirubrobacterales	f__Solirubrobacteraceae	g__Conexibacter	1.08249	0.666667	Connectors	0.123711
NSZ	p__Bacteroidota	c__Bacteroidia	o__Bacteroidales	f__Bacteroidetes_BD2-2	g__Bacteroidetes_BD2-2	-0.0493693	0.64	Connectors	0.187772
NSZ	p__Bacteroidota	c__Bacteroidia	o__Bacteroidales	f__SB-5	g__SB-5	1.2766	0.722222	Connectors	0.218327
NSZ	p__Bacteroidota	c__Bacteroidia	o__Chitinophagales	f__Chitinophagaceae	g__Terrimonas	1.32891	0.684444	Connectors	0.276109
NSZ	p__Bacteroidota	c__Bacteroidia	o__Cytophagales	f__Microscillaceae	g__OLB12	1.64998	0.678201	Connectors	0.24763
NSZ	p__Bacteroidota	c__Bacteroidia	o__Flavobacteriales	f__Crocinitomicaceae	g__Fluviicola	1.05768	0.636678	Connectors	0.113361
NSZ	p__Desulfobacterota	c__Desulfuromonadia	o__Desulfuromonadia	f__Geothermobacteraceae	g__Geothermobacter	-0.437023	0.625	Connectors	0.32218
NSZ	p__Planctomycetota	c__Phycisphaerae	o__Tepidisphaerales	f__WD2101_soil_group	g__WD2101_soil_group	1.24146	0.734694	Connectors	0.294701
NSZ	p__Proteobacteria	c__Alphaproteobacteria	o__Rhizobiales	f__A0839	g__A0839	0.633119	0.622449	Connectors	0.067599
NSZ	p__Proteobacteria	c__Gammaproteobacteria	o__1013-28-CG33	f__1013-28-CG33	g__1013-28-CG33	-0.164044	0.666667	Connectors	0.0665588
NSZ	p__Proteobacteria	c__Gammaproteobacteria	o__Acidiferrobacterales	f__Acidiferrobacteraceae	g__Sulfurifustis	-0.556936	0.72	Connectors	0.394746
NSZ	p__Proteobacteria	c__Gammaproteobacteria	o__Burkholderiales	f__Nitrosomonadaceae	g__Ellin6067	3.06315	0.653486	Network hubs	1.09375
NSZ	p__Proteobacteria	c__Gammaproteobacteria	o__Cellvibrionales	f__Halieaceae	g__OM60(NOR5)_clade	1.48224	0.68	Connectors	0.321202
NSZ	p__Proteobacteria	c__Gammaproteobacteria	o__Gammaproteobacteria_Incertae_Sedis	f__Unknown_Family	g__Acidibacter	-0.835404	0.666667	Connectors	0.0722287
NSZ	p__Proteobacteria	c__Gammaproteobacteria	o__Methylococcales	f__Methylomonadaceae	g__pLW-20	-0.444324	0.625	Connectors	0.232887
NSZ	p__Verrucomicrobiota	c__Omnitrophia	o__Omnitrophales	f__Omnitrophaceae	g__Candidatus_Omnitrophus	1.24146	0.693878	Connectors	0.885326
NSZ	p__Verrucomicrobiota	c__Verrucomicrobiae	o__Pedosphaerales	f__Pedosphaeraceae	g__Oikopleura	1.90681	0.638941	Connectors	0.144067
CSZ	p__Acidobacteriota	c__Vicinamibacteria	o__Vicinamibacterales	f__Vicinamibacteraceae	g__Vicinamibacter	0.0128455	0.625	Connectors	0.168371
CSZ	p__Chloroflexi	c__Anaerolineae	o__Anaerolineales	f__Anaerolineaceae	g__Pelolinea	-0.392568	0.625	Connectors	0.483996
CSZ	p__Chloroflexi	c__Dehalococcoidia	o__GIF9	f__AB-539-J10	g__SCGC-AB-539-J10	-0.392568	0.625	Connectors	0.152841
CSZ	p__Chloroflexi	c__Dehalococcoidia	o__S085	f__S085	g__S085	2.22455	0.653061	Connectors	0.342992
CSZ	p__Desulfobacterota	c__Desulfobacteria	o__Desulfobacterales	f__Desulfosarcinaceae	g__Sva0081_sediment_group	1.6131	0.736111	Connectors	1.30237
CSZ	p__Desulfobacterota	c__Desulfuromonadia	o__Desulfuromonadia	f__Geothermobacteraceae	g__Geothermobacter	0.78072	0.625	Connectors	0.205587
CSZ	p__Myxococcota	c__Polyangia	o__VHS-B3-70	f__VHS-B3-70	g__VHS-B3-70	0.915992	0.666667	Connectors	0.0666667
CSZ	p__Planctomycetota	c__OM190	o__OM190	f__OM190	g__OM190	-0.502442	0.625	Connectors	0.174527
CSZ	p__Planctomycetota	c__Pla3_lineage	o__Pla3_lineage	f__Pla3_lineage	g__Pla3_lineage	2.26294	0.666667	Connectors	0.167898
CSZ	p__Proteobacteria	c__Alphaproteobacteria	o__Rhizobiales	f__Beijerinckiaceae	g__Methylocystis	1.07944	0.66	Connectors	0.402557
CSZ	p__Proteobacteria	c__Gammaproteobacteria	o__Ectothiorhodospirales	f__Thioalkalispiraceae	g__Thioalkalispira-Sulfurivermis	-0.2547	0.64	Connectors	0.0563447
CSZ	p__Proteobacteria	c__Gammaproteobacteria	o__JG36-GS-52	f__JG36-GS-52	g__JG36-GS-52	0.4239	0.64	Connectors	0.0524621
CSZ	p__SAR324_clade(Marine_group_B)	c__SAR324_clade(Marine_group_B)	o__SAR324_clade(Marine_group_B)	f__SAR324_clade(Marine_group_B)	g__SAR324_clade(Marine_group_B)	2.94724	0.657439	Network hubs	0.26714
CSZ	p__Verrucomicrobiota	c__Lentisphaeria	o__Oligosphaerales	f__Lenti-02	g__Lenti-02	0.290887	0.693878	Connectors	0.0682765
CSZ	p__Verrucomicrobiota	c__Verrucomicrobiae	o__Pedosphaerales	f__Pedosphaeraceae	g__ADurb.Bin063-1	3.19976	0.709877	Network hubs	0.490625
